# Supplementary material for: A prospective, randomized, double-blind trial to compare body weight-adjusted and fixed doses of palonosetron for preventing postoperative nausea and vomiting in obese female patients
Source: PLoS One. 2020 Jan 14;15(1):e0227490. doi: 10.1371/journal.pone.0227490 (PMC6959980; doi:10.1371/journal.pone.0227490)
Supplement: S1 Data — (XLSX) [file pone.0227490.s004.xlsx]

## Sheet: Sheet1
group	randomization	age	weight	height	BMI	ASA1	ASA2	Hypertension	Diabetes mellitus	Others	surgery time	fluid requirements	fentanyl dose	remifentanil dose	fasting time	rescue analgesic opioid	history of PONV	Nausea 0-1h	nausea 1-6h	Nausea 6- 24h	Nausea 24- 48h	Vomiting
1mcg/kg	1	40	80	162	30.4	1		no	no		75	1000	200		15
1mcg/kg	2	40	81	160	31.6	1		no	no		90	1000	200	0.1	15
75mcg	3	57	91	149	40.9		2	no	no	asthma	60	1000	150		14		yes			1
1mcg/kg	4	52	123	172	41.5		2	yes	no	asthma	75	1000	250		12						1
1mcg/kg	5	38	91	162	34.6	1		no	no		150	1500	200		15
75mcg	6	47	97	166	35	1		no	no		180	1500	200		15
1mcg/kg	7	52	86	161	33		2	no	no	asthma	60	1000	200		16
1mcg/kg	8	49	92	168	32	1		no	no		120	1000	220		18
75mcg	9	45	89	152	38		2	yes	no		150	1500	150		10
75mcg	10	66	80	155	31.2		2	yes	yes		90	1000	200		10
75mcg	11	58	80	158	32	1		no	no		90	1500	200		11				1
1mcg/kg	12	52	81	160	31.7		2	no	no	gastritis	90	1000	200		16
75mcg	13	57	90	154	38		2	yes	no		60	1000	150		16
75mcg	14	39	87	164	32.3		2	yes	no		110	1500	200		13
1mcg/kg	15	53	78	154	32.8		2	no	no	coronary arterial heart disease	90	1000	100		15			1
75mcg	16	68	75	140	38.2		2	yes	yes		120	1000	150		15
75mcg	17	45	75	148	34.2		2	yes	no		90	1500	160	0.2	14	yes
1mcg/kg	18	56	76	158	30.4		2	yes	yes		120	2000	180		10
75mcg	19	38	96	161	37		2	yes	no	hyperthyroidism	60	1000	200		15
75mcg	20	80	75	144	36.1		2	yes	no		100	1000	150		12
1mcg/kg	21	55	93	172	31.4	1		no	no		150	1000	200		10
1mcg/kg	22	59	103	163	38.7	1		no	no		120	1500	200		10
1mcg/kg	23	43	94	152	40.6		2	yes	no		60	1000	180		12
75mcg	24	43	81	163	30.4	1		no	no		60	1000	200		16
75mcg	25	63	84	154	35		2	yes	no		90	1000	180		14
1mcg/kg	26	53	124	158	49		2	yes	yes		100	1000	180		10
75mcg	27	62	96	154	40.4		2	yes	no		100	1000	300		10						1
75mcg	28	46	98	156	40.2		2	no	yes		60	1000	180		12			1
75mcg	29	43	111	165	41.1		2	yes	no		150	1500	200	0.1	12
1mcg/kg	30	67	81	152	34.7		2	yes	no		120	1500	170		15	yes
75mcg	31	60	103	165	38		2	yes	yes		150	1500	200		14
1mcg/kg	32	50	97	173	32.4		2	no	yes	asthma	90	1000	230		10
1mcg/kg	33	58	112	164	41.6		2	yes	yes		120	1000	200		10	yes	yes	1
75mcg	34	65	93	151	40.7		2	yes	yes	hypothyroidism	120	1500	170		11
75mcg	35	63	83	161	32		2	yes	yes		150	1500	200		12						1
1mcg/kg	36	56	126	153	53		2	yes	yes	gastritis	120	1500	150		12				1		1
75mcg	37	59	88	155	36.6		2	yes	yes		180	1500	200	0.1	12						1
75mcg	38	58	89	157	36.1		2	yes	yes	psoriasis	75	1000	300		12
75mcg	39	41	80	151	35	1		no	no		70	1000	150		14
1mcg/kg	40	62	91	155	37.8		2	yes	no		60	1000	200		16
1mcg/kg	41	55	80	158	32.2	1		no	no		150	1500	200		12	yes
1mcg/kg	42	58	76	153	32		2	yes	no	hypothyroidism	90	1000	150		16
75mcg	43	60	85	154	35.8	1		no	no		90	1000	180	0.1	13
1mcg/kg	44	36	97	166	35.2		2	yes	no		100	1500	200	0.1	14
75mcg	45	66	82	150	36.4		2	yes	no		130	1000	180		12
1mcg/kg	46	50	96	161	37		2	yes	no		90	1000	200	0.1	10
75mcg	47	70	80	151	35		2	yes	yes		60	1000	170		10
75mcg	48	38	107	160	41.7	1		no	no		150	1500	200		14
75mcg	49	67	115	155	47.8		2	yes	no		120	1500	150	0.1	10
1mcg/kg	50	55	81	151	35.5		2	yes	no		100	1500	170		10
75mcg	51	67	88	166	31		2	yes	no		140	1000	200		12
75mcg	52	62	93	161	35.8		2	yes	no		60	1000	200		15
1mcg/kg	53	31	86	157	34.8	1		no	no		150	1500	180	0.1	12
75mcg	54	57	88	160	34.3		2	yes	no		100	1000	200		10			1
75mcg	55	64	79	149	35.5		2	yes	no		120	1500	150		15
1mcg/kg	56	54	104	159	41.1		2	yes	yes	hypothyroidism	150	1500	200		12
1mcg/kg	57	50	86	163	32.3		2	yes	yes		60	1000	200		14
1mcg/kg	58	59	80	162	30.4		2	yes	no		120	1500	200		10
75mcg	59	52	90	161	34.7		2	yes	no	coronary arterial heart disease	120	1000	250		12	yes				1
1mcg/kg	60	70	81	149	36.4		2	yes	no		120	1000	150		10			1
75mcg	61	62	85	164	31.6		2	yes	yes		100	1000	200		10
75mcg	62	58	84	164	30.3	1		no	no		120	1500	200		12
1mcg/kg	63	56	106	162	40.3		2	yes	yes		90	1000	200		11
75mcg	64	42	89	158	35.6		2	yes	yes		90	1000	240		10	yes
1mcg/kg	65	54	95	148	43.3		2	yes	no		120	1500	180		12
1mcg/kg	66	65	95	165	34.8	1		no	no		120	2000	210		10
1mcg/kg	67	47	102	163	38.9		2	yes	no		150	1500	200	0,1-0,05	12
75mcg	68	66	93	166	34		2	yes	yes		100	1000	200		10						1
75mcg	69	56	97	161	37.4	1		no	no		180	1500	200		10		yes	1				1
1mcg/kg	70	53	105	156	43		2	yes	yes		120	1500	150		12
1mcg/kg	71	63	84	154	35.5		2	yes	yes	hypothyroidism	60	1000	150		12
1mcg/kg	72	60	94	163	35.6		2	yes	no	asthma	180	1500	200		14
1mcg/kg	73	65	82	161	31		2	yes	yes		120	1500	200		10
1mcg/kg	74	70	78	147	36		2	yes	yes		150	1500	150		10
75mcg	75	46	95	158	38		2	yes	no		90	1000	200	0.1	15
75mcg	76	57	88	167	31.5	1		no	no		60	1000	200		15	yes					1
1mcg/kg	77	40	87	169	30.4	1		no	no		120	1000	220		18
1mcg/kg	78	37	110	160	42.9	1		no	no		120	700	200		15			1
75mcg	79	66	83	154	35		2	yes	yes		150	1500	150		10
1mcg/kg	80	57	94	164	34.9		2	yes	yes		150	1500	200	0.1	11
